# Supplementary material for: Nonlinear Guided Wave Tomography for Detection and Evaluation of Early-Life Material Degradation in Plates
Source: Sensors (Basel). 2021 Aug 16;21(16):5498. doi: 10.3390/s21165498 (PMC8402285; doi:10.3390/s21165498)
Supplement: Supplementary file 1 [file sensors-21-05498-s001.zip]

Archive with 1 entries (1 files):
- sensors-1306465-Supplementary.pdf
